# Supplementary material for: Comparison of genetic variants in matched samples using thesaurus annotation
Source: Bioinformatics. 2015 Nov 5;32(5):657–63. doi: 10.1093/bioinformatics/btv654 (PMC4795618; doi:10.1093/bioinformatics/btv654)
Supplement: Supplementary Data [file btv654_supplementary_data.zip]

Archive with 1 entries (1 files):
- thesMS_supp.pdf
